# Supplementary material for: HIF-1α Directly Controls WNT7A Expression During Myogenesis
Source: Front Cell Dev Biol. 2020 Nov 11;8:593508. doi: 10.3389/fcell.2020.593508 (PMC7686515; doi:10.3389/fcell.2020.593508)
Supplement: Supplementary file 1 [file Table_1.XLSX]

## Sheet: Figure 1
Figure 1B
Normo	Hypoxia
1	2.26
1	2.8
1	1.96
1	2.49
1	2.04
1	3.05
1	3.03
1	2.49
1	2.19
1	1.65
1	3.86
Figure 1D
Seq1
IgG	HIF	IgG	HIF
1	0.29	0.51	1.87
1	0.55	1.05	1.59
1	0.54	0.63	1.38
Seq4
IgG	HIF	IgG	HIF
1	0.83	0.62	1.54
1	1.97	0.45	2.52
1	0.82	0.79	1.48
Figure 1F
WT	MUT 1.1	MUT 4.1	MUT 4.2	MUT 4.3
1	0.61	1.08	0.6	0.83
1	0.56	0.8	0.54	1.19
1	0.53	1	0.63	1.03
1	0.63
1	0.58

## Sheet: Figure 2
Figure 2B
IOX					FG-4592
Concentration mM	EXP1	EXP2	EXP3		Concentration mM	EXP1	EXP2	EXP3
0	0	0	0		0	0	0	0
10	1.42689	1.23	1.208		10	3.12	1.76419	2.31
25	1.54434	1.68	1.91496		25	5.88	2.82	3.26
50	1.99	2.68376	1.9023		50	8.75		6.79
100	2.88	2.82658	2.29242		100	11.63		8.93
Figure 2C
CTRL	IOX	FG-4592
1	11	8.86
1	7	15.2
1	8	19.3
Figure 2D
VEGF
CTRL	IOX	FG-4592
1	1.58	1.85
1	1.52	2.45
1	1.84	2.10
PHD2
CTRL	IOX	FG-4592
1	4.24	4.34
1	3.35	5.32
1	4.3	5.14
1	5.85
Figure 2F
CTRL	IOX	FG-4592
1	1.61	1.51
1	1.27	1.32
1	1.43	1.42
1	1.77	1.28
Figure 2G
CTRL	IOX	FG-4592
1	1.29	1.22
1	1.67	1.42
1	1.65	1.32

## Sheet: Figure 3
Figure 3B
Differentiaiton Index
CTRL	IOX2	FG-4592
1	1.4537	1.27
1	1.5	1.34
1	1.48	1.23
Fusion Index
CTRL	IOX2	FG-4592
1	0.891773	0.84
1	0.82	1.23
1	0.52	1.15

## Sheet: Figure 4
Figure 4B
CTRL	IOX	FG-4592
1	2.19	1.19
1	1.14	1.79
1	1.39	1.59
1	1.57	1.69
Figure 4C
CTRL	IOX	FG-4592
1	0.55	0.45
1	0.39	0.33
1	0.60	0.39
1	0.32
Figure 4D
Myogenin
T0	CTRL	IOX	FG-4592
1	27	50	33.8
1	29.66	55.5	35.8
1	25.75	38.4	39.2
1	19.6	50.7
1	19.8	61.7
Figure 4E
MHC
T0	CTRL	IOX	FG-4592
1	20.46	61.6	88
1	35.74	28.34	73
1	29.51	117	66.2
1	14.40	48.17
1	45.00	87.7
1	33.8	90

## Sheet: Figure 5
Figure 5D
WT	WNT7-KO
1	0.56
1	0.56
1	0.6
Figure 5F
WT	WNT7-KO
1	0.71
1	0.25
1	0.57
Figure 5G
	Wild Type			WNT7A-KO
0	498	942	1121	831	683	934
3	408013	451113	488413	345613	303213	347913
6	613616	680416	710716	504016	445316	524916
24	1654573	1886573	1924573	1772573	1630573	1665573
48	1486671	1717671	1728671	1577671	1774671	1665671

## Sheet: Figure 6
Figure 6B
Normoxia			Hypoxia
WT	WNT7a-KO		WT	WNT7a-KO
1	0.731571		1	0.356456
1	0.60237		1	0.755187
1	0.646741		1	0.764278
1	0.963125
FG-4592			IOX
WT	WNT7a-KO		WT	WNT7a-KO
1	0.849002		1	0.89412
1	0.60655		1	0.68826
1	0.851955		1	0.603659
Figure 6C
	Normo
	CT				WNT7a-KO
VEGF	1	1	1	1	0.518034	0.527243	0.896647	0.700725
PHD2	1	1	1	1	0.780812		0.971942	0.883441
PHD3	1	1	1	1	0.721369	0.857169	0.804339	0.693434
	Hypoxia
	CT				WNT7a-KO
VEGF	1	1	1		0.835985	0.532888	0.829051
PHD2	1	1	1		0.989958	0.705768	0.658455
PHD3	1	1	1		0.707499	0.569717	0.501821
	FG-4592
	CT				WNT7a
VEGF	1	1	1		0.919799		0.558489	0.492518
PHD2	1	1	1			1.14924	0.865406	0.682299
PHD3	1	1	1		0.772454	0.737707	0.510344	0.429509
	IOX2
	CT				WNT7a
VEGF	1	1	1		0.655832	0.678752		0.678392
PHD2	1	1	1		1.0688		1.04139	1.03781
PHD3	1	1	1			0.767643	0.810993	0.620062

## Sheet: Figure 7
Figure 7B
Fusion Index			Differentiation Index
WT	WNT7a-KO		WT	WNT7a-KO
1	0.44		1	0.89
1	0.42		1	0.88
1	0.44		1	0.82
Figure 7D
Fusion Index			Differentiation Index
WT	WNT7a-KO		WT	WNT7a-KO
1	0.55		1	0.76
1	0.48		1	0.81
1	0.59		1	0.85
Figure 7F
Fusion Index			Differentiation Index
WT	WNT7a-KO		WT	WNT7a-KO
1	0.4		1	0.91
1	0.25		1	0.81
1	0.50		1	0.84
Figure 7H
Fusion Index			Differentiation Index
WT	WNT7a-KO		WT	WNT7a-KO
1	0.34		1	0.92
1	0.31		1	0.94
1	0.35		1	0.84

## Sheet: Figure 8
Figure 8B
Normoxia			Hypoxia
WT	WNT7a-KO		WT	WNT7a-KO
1	0.75		1	0.80
1	0.67		1	0.955
1	0.70		1	0.87
FG-4592			IOX
WT	WNT7a-KO		WT	WNT7a-KO
1	0.44		1	0.972
1	0.51		1	0.86
1	0.80		1	0.87
Figure 8B
Normoxia			Hypoxia
WT	WNT7a-KO		WT	WNT7a-KO
1	0.047		1	0.57
1	0.38		1	0.67
1	0.39		1	0.73
FG-4592			IOX
WT	WNT7a-KO		WT	WNT7a-KO
1	0.84		1	0.79
1	0.57		1	0.77
1	0.51		1	0.87

## Sheet: Figure 9
Figure 9D
CTRL	FG-4592
574	733
541	631
601	640
447	621
537	878
703	719
656	719
Figure 9E
CTRL	FG-4592
21.72	23.82
20.89	22.62
22.33	22.66
19.22	22.69
20.72	26.8
23.6	23.3
23.06	24.12
Figure 9F
	CTRL									FG-4592
0	0	0	0	0	0	0	0		0	0	0	0	0	0	0	0
100	3.17577	6.26984	2.26768	3.92453	2.84091	3.26797	4.56476		100	4.8012	3.08547	3.29218	3.08087	4.46483	5.11464	4.70588
200	13.9586	20.3175	9.6932	18.1887	13.6364	6.42702	9.02335		200	12.8282	10.9225	10.4938	9.69191	7.40061	7.64256	9.48529
300	12.6293	12.1429	11.2494	16.6792	14.0625	4.79303	7.96178		300	9.22731	9.68837	9.94513	9.69191	4.46483	5.70253	8.52941
400	10.7829	9.28571	11.205	15.1698	12.9261	9.25926	8.28025		400	8.77719	10.2129	11.2483	11.1682	4.15902	8.05409	6.61765
500	10.8567	7.61905	11.4718	12.1509	11.3636	9.47712	9.44798		500	8.55214	10.0586	11.1111	10.6547	3.60856	10.4644	5.95588
600	9.08419	7.53968	10.9827	10.3396	9.51704	9.91285	10.5096		600	6.07652	9.50324	9.80796	11.0398	5.62691	8.46561	8.38235
700	8.27179	6.26984	10.1823	6.71698	8.38068	10.4575	8.06794		700	5.02626	9.04042	7.20165	8.40822	7.70642	10.0529	8.75
800	6.20384	7.93651	8.53713	5.28302	7.24432	11.329	8.38641		800	8.02701	7.86794	7.27023	7.31707	8.13456	8.23045	9.77941
900	5.613	6.11111	7.2032	2.71698	6.39205	8.7146	8.49257		900	4.65116	7.00401	6.31001	7.38126	7.21713	8.40682	6.61765
1000	5.09601	3.57143	5.4691	2.79245	3.55114	7.40741	8.59873		1000	5.70143	5.55384	5.48697	5.45571	8.13456	6.81952	7.57353
1100	4.35746	3.80952	3.42374	1.13207	1.98864	5.88235	3.29087		1100	3.75094	4.65906	5.55556	4.04365	8.01223	4.82069	4.41176
1200	2.8065	2.85714	2.93464	2.41509	1.42046	3.7037	4.4586		1200	4.20105	3.08547	3.08642	3.91528	5.8104	3.76249	4.63235
1300	2.36337	1.11111	1.82303	0.754717	1.98864	1.96078	2.2293		1300	2.92573	2.71521	2.19479	2.24647	6.78899	2.6455	4.11765
1400	1.32939	1.03175	0.978213	0.754717	1.13636	2.28758	1.4862		1400	3.37584	2.00555	1.78327	1.79718	4.09786	1.88125	2.94118
1500	1.03397	1.03175	0.489106	0.075472	0.994318	1.41612	1.69851		1500	2.47562	1.6353	0.960219	1.15533	3.91437	1.52851	1.39706
1600	0.664697	0.873016	0.489106	0.226415	0.710227	1.08932	0.7431		1600	1.50038	0.802222	1.44033	1.15533	3.73089	1.0582	1.91176
1700	0.664697	0.793651	0.400178	0.226415	0.710227	0.980392	0.849257		1700	2.25056	0.586239	0.48011	0.385109	1.59021	0.646678	0.955882
1800	0.443131	0.15873	0.222321	0.075472	0.568182	0.108932	0.7431		1800	1.2003	0.370256	0.411523	0.449294	1.40673	1.0582	0.441176
1900	0.073855	0.15873	0.133393	0.075472	0.284091	0.326797	0.424628		1900	0.675169	0.339401	0.48011	0.385109	1.40673	0.764256	0.367647
2000	0.073855	0.238095	0.133393	0	0.142045	0.108932	0.318471		2000	0.975244	0.185128	0.274348	0.192555	0.611621	0.470312	0.735294
2100	0.073855	0	0.088928	0	0	0	0.106157		2100	0.375094	0.123419	0.068587	0.12837	0.0611621	0.529101	0.367647
Figure 9G
	CTRL									FG-4592
0	0	0	0	0	0	0	0		0	0	0	0	0	0	0	0
2	0	0	0	0	0	0	0		2	0	0	0	0	0	0	0
4	0	0	0	0	0	0	0		4	0	0	0	0	0	0	0
6	0	0	0.04	0.23	0	0.0689655	0		6	0.15	0.03	0	0	0.13	0	0
8	0.74	1.43	1.11	1.59	2.27	2.55172	1.19826		8	1.58	1.33	1.84	1.1	1.67	1.34557	0.796359
10	5.1	8.51	4.01	6.8	5.4	5.51724	3.15904		10	7.36	5.12	9.35	4.32	4.43	3.5474	2.84414
12	7.83	10.34	5.07	9.44	7.24	7.31034	4.0305		12	6.46	5.4	10.78	5.77	4.62	4.0367	4.77816
14	4.95	7.48	4.27	7.33	6.68	4.75862	2.50545		14	5.18	5.15	8.41	5.15	4.49	4.28135	6.71217
16	7.75	8.43	7.61	10.42	9.52	5.24138	4.3573		16	5.48	6.85	11.01	7.69	6.23	2.56881	8.41866
18	10.56	7.24	8.5	12.99	9.09	6.55172	7.29847		18	6.09	6.88	10.18	8.24	7.96	3.66972	8.98749
20	8.27	6.68	9.35	9.37	9.66	6.13793	9.15033		20	7.36	8.58	10.48	8.17	8.02	3.73089	11.9454
22	9.75	6.36	10.01	10.2	10.51	7.10345	10.3486		22	6.54	8.52	8.64	9.88	10.01	3.97554	11.4903
24	7.9	7.48	10.06	8.31	7.53	8.34483	11.22		24	7.21	9.63	7.7	9.4	11.75	6.91131	7.6223
26	8.35	6.92	9.7	6.72	7.39	7.65517	10.6754		26	6.54	9.29	6.51	8.24	8.15	9.29664	9.44255
28	4.36	6.84	7.17	4.46	5.68	6.06897	8.82353		28	5.63	6.85	3.79	5.56	6.74	8.68502	6.9397
30	7.39	6.84	7.48	4.38	6.11	5.93103	7.51634		30	6.61	7	3.67	6.45	7.32	9.17431	5.00569
32	5.76	5.01	5.92	2.57	3.55	4.96552	6.42702		32	6.46	5.83	2.37	5.56	5.01	9.41896	5.34699
34	3.84	3.66	3.96	1.81	2.98	4	4.24837		34	4.81	4.29	1.42	5.83	4.36	8.13456	3.86803
36	3.47	2.15	1.96	1.28	1.7	3.10345	3.05011		36	4.28	3.86	1.18	3.29	3.15	6.36086	2.27531
38	1.62	1.67	1.6	1.06	2.13	3.31034	2.28758		38	3.68	2.04	0.95	1.37	2.05	5.3211	1.59272
40	0.66	0.8	0.53	0.6	1.56	1.7931	1.52505		40	2.55	1.48	0.53	1.03	1.28	3.24159	0.682594
42	0.81	1.27	0.62	0.15	0.85	2.13793	1.19826		42	1.13	0.62	0.41	0.55	1.35	2.263	0.796359
44	0.3	0.4	0.36	0.08	0	1.58621	0.108932		44	1.5	0.31	0.06	0.62	0.64	1.10092	0
46	0.3	0.08	0.22	0.08	0	1.72414	0.326797		46	1.05	0.4	0.18	0.48	0.45	1.10092	0.341297
48	0.15	0.24	0.18	0	0	1.03448	0		48	0.83	0.15	0.12	0.75	0.06	0.795107	0.113766
50	0.07	0	0.09	0.15	0.14	0.827586	0.108932		50	0.38	0.09	0.06	0.07	0.06	0.428135	0
52	0	0	0.04	0	0	0.689655	0.108932		52	0.6	0.12	0	0.07	0	0	0
54	0	0.08	0.13	0	0	0.62069	0.108932		54	0.15	0.06	0.12	0.07	0	0.183486	0
56	0	0	0	0	0	0.275862	0		56	0.15	0	0.12	0.07	0.06	0.0611621	0
58	0	0	0	0	0	0.482759	0		58	0.08	0.03	0	0.14	0	0.0611621	0
60	0	0	0	0	0	0	0		60	0.08	0.03	0.12	0.14	0	0.0611621	0
62	0.07	0	0	0	0	0.137931	0		62	0	0.03	0	0	0	0.183486	0
64	0	0	0	0	0	0	0.217865		64	0	0.03	0	0	0	0.0611621	0
66	0	0.08	0	0	0	0	0		66	0.08	0	0	0	0	0	0

## Sheet: Figure 10
Figure 10B
HIF-1a			WNT7a
CTRL	FG4592		CTRL	FG4592
0.153	0.425362		0.164	1.14
0.102152	0.149505		0.077	1.82
0.105224	0.232927		0.167	0.61
0.0946188	0.207317		0.52	0.7
0.0794393	0.0692913		0.0546835	1.50495
0.0967213	0.456954		1.44	1.46
0.118405	0.172584		1.66	1.73
Figure 10D
CTRL	FG-4592
4.92	5
5.97	2.95
3.28	7.05
4.19	4.32
8.08	7.55
9.44	10.37
14.94	6.69
Figure 10E
CTRL	FG-4592
0.00858443	0.00682164
0.0110411	0.010267
0.00545749	0.0110187
0.00937017	0.00695697
0.0150525	0.000669945
0.000834527	0.00115781
0.00163964	0.000686653

[truncated: 8 more sheets: Supp 1, Supp 2, Supp 3, Supp 4, Supp 5, Supp 6, Supp 7, Supp 8]
